# Supplementary material for: The yeast telomerase RNA, TLC1, participates in two distinct modes of TLC1-TLC1 association processes in vivo
Source: PeerJ. 2016 Jan 4;4:e1534. doi: 10.7717/peerj.1534 (PMC4800423; doi:10.7717/peerj.1534)
Supplement: Supplemental Information 1 [file peerj-04-1534-s001.xlsx]

## Sheet: Figure 2B
	PGK1	STD	MS2	STD	Untagged	STD
INPUT 321	0.950338	0.0332439	6.82967e-06	0	0.974655	0.0555434
INPUT 465	0.932749	0.0300943	6.82967e-06	0	1.02535	0.0286148
INPUT 495	0.988865	0.00686725	0.952361	0.0299806	0.00169701	0
INPUT 496	1.13698	0.0195857	1.04764	0.0184665	0	0
INPUT 321+495	1.0421	0.0517616	0.488924	0.0259045	0.562764	0.016185
INPUT 465+496	0.948968	0.0200422	0.45273	0.00929701	0.525912	0.0473533

## Sheet: Figure 2C
	untagged TLC1	MS2-TLC1	STDEV TLC1	STDEV MS2	count	stderr TLC1	stderr MS2
Genomic	0.808533	0.913793	0.22537	0.105584	4	0.130117	0.0609588
CEN-ARS	1.24627	1.02885	0.169208	0.18769	4	0.0976923	0.108363
Mix	0.704893	0.658886	0.0126015	0.089957	2	0.0126015	0.089957

## Sheet: Figure 2D
TLC1	MS2
1	0.780035
1	0.674839
1	0.411518
1	0.811023

## Sheet: Figure 2E
WT
0.094
WT
0.137
WT
0.095
WT
0.108
WT
0.153
WT
0.133
WT
0.088
WT
0.103
WT
0.094
WT
0.137
WT
0.068
WT
0.072
Mix
0.003
Mix
0.003
Mix
0.005
Mix
0.005
Mix
0.005
Mix
0.005
Mix
0.005
Mix
0.004
Mix
0.003
Mix
0.003
Mix
0.002
Mix
0.002
Mix
0.002
Mix
0.002

## Sheet: Figure 2F
Input	IP
1.76075	1.3918
1.98525	2.23026
1.58122	1.28399
1.25122	1.90746

## Sheet: Figure 2G
IP / INPUT	TLC1 total		TLC1-immature
IP 1	0.432852	0.0501848	0.192191	0.0365394
IP 2	0.30203	0.0691098	0.150951	0.0167512

## Sheet: Figure 3A and 3B
None
1.12449
None
1.09252
None
0.651586
Random
1.65307
Random
0.781031
Random
0.915736
Random
0.863689
ALL
0.194332
ALL
0.224155
ALL
0.437702
ALL
0.327562
Third 1
1.0679
Third 1
0.854162
Third 2
0.716857
Third 2
0.927273
Third 3
0.639656
Third 3
0.676935
Nineth 1
1.29026
Nineth 1
1.02585
Nineth 2
1.11038
Nineth 2
1.01938
Nineth 3
1.3509
Nineth 3
1.003
Nineth 4
1.07648
Nineth 4
1.03988
Nineth 5
1.18807
Nineth 5
1.06197
Nineth 6
0.831813
Nineth 6
0.919047
Nineth 7
0.887763
Nineth 7
0.855186
Nineth 8
1.08273
Nineth 8
0.891299
Nineth 9
0.731723
Nineth 9
0.667118

## Sheet: Figure 3C
WT
0.833333
WT
1
WT
1.22222
WT
0.944444
WT
0.87013
WT
1.12987
WT
1.39855
WT
0.601449
WT
1.12644
WT
0.873563
WT
0.964706
WT
1.03529
WT
1.06
WT
1.06
WT
0.9
WT
0.98
42G
0.5
42G
0.333333
42G
0.246753
42G
0.181818
42G
0.155844
42G
0.16092
42G
0.229885
42G
0.447059
42G
0.588235
42G
0.72
42G
0.68
42G
0.64
42G
0.62
42C
0.333333
42C
0.388889
42C
0.285714
42C
0.285714
42C
0.855072
42C
0.091954
42C
0.091954
42G+C
0.311688
42G+C
0.233766
42G+C
0.746377
42G+C
0.753623
42G+C
0.091954
42G+C
0.16092

## Sheet: Figure 4A
WT
1.0495
WT
0.950495
WT
1
WT
0.775281
WT
0.674157
WT
1.55056
tgs1
0.752475
tgs1
0.811881
nup133
0.457627
nup133
0.338983
nup133
0.640449
nup133
0.674157

## Sheet: Figure 4B 4C 4D
	CLN2	CLN3	TLC1	TLC1 error	MS2	MS2 error	Dimer	Dimer error
0	0.0261081	0.708896	0.636585	0.0643828	0.547181	0.0206079	0.660831	0.0182848
15	0.16928	0.294887	0.651085	0.0153499	0.54399	0.0316722	0.527031	0.0377963
30	0.928998	0.0616006	0.737095	0.0386857	0.602913	0.000163055	0.622732	0.0666622
45	0.347638	0	0.747633	0.0159612	0.643154	0.051073	0.692081	0.0439393
60	0.0514238	0.409597	0.768385	0.0415445	0.616178	0.0252769	0.59684	0.128963
75	0	1	0.811133	0.0118541	0.67629	0.0559316	0.620748	0.0441657
90	0.684955	0.751268	0.867626	0.000595453	0.709068	0.0428001	0.987246	0.147017
105	1	0.180727	0.903528	0.0149387	0.849639	0.0557601	1.04508	0.0736876
120	0.476584	0.278086	0.892876	0.0747629	0.877199	0.00847967	0.870594	0.0651813

[truncated: 11 more sheets: Figure 5A, Figure 5B, Figure 5C, Figure 5D, Figure 5E, Figure 6A, Figure 6B, Figure 6C, Figure 6D, Figure 7A, Figure 7B]
